# Supplementary material for: Association between Physical Activity and the Risk of Mortality and Hospitalization in Older Korean Adults with Heart Failure
Source: Rev Cardiovasc Med. 2022 Apr 26;23(5):153. doi: 10.31083/j.rcm2305153 (PMC11273939; doi:10.31083/j.rcm2305153)
Supplement: Supplementary file 1 [file 2153-8174-23-5-153-s1.zip]

Archive with 1 entries (1 files):
- 2153-8174-23-5-153-s1.docx
